# Supplementary material for: The association between dietary intake and cardiometabolic risk factors among obese adolescents in Indonesia
Source: BMC Pediatr. 2022 May 12;22:273. doi: 10.1186/s12887-022-03341-y (PMC9097319; doi:10.1186/s12887-022-03341-y)
Supplement: Supplementary file 1 — Additional file 1. [file 12887_2022_3341_MOESM1_ESM.xlsx]

## Sheet: Sheet1
No	Namaresponden	Sekolah	SMAswastaneger	Kelas	Umur	Jeniskelamin	Beratbadankg	Tinggibadancm	SISTOLEKOREKSI	SIS/height	persentilsistolikhttpmedcalc	Statustekanandarahsistolik	DIASTOLEKOREKSI	Dias/height	persentildiastolikhttpmedcal	Statustekanandarahdiastolik	TBM	IMT	SDS_HEIGHT	SDS_BMI	IOTFGRADE	CDC	statusgizi	Lingkarpinggang1cm	Lingkarpinggang2cm	Lingkarpinggangcm	ObesitassentralIMT30Lingkar	waisttoheightratio	SISTOLEmmHg	SISTOLEKOREKSImmHg	Sistolik130ataudiastolik85	DIASTOLEmmHg	DIASTOLEKOREKSImmHg	NADIxmenit	LLAcm	TglELISAinsulin	Absinsulin1	Absinsulin2	rerataAbsinsulin	kadarinsulinIUml	hiperinsulinemia	HOMAIR	RINRI	blood	GlukosaDarahPuasamgdL	CholesterolmgdL	LDLCholesterolDirectmgdL	HDLCholesterolmgdL	TrigliseridamgdL
60	LAURENSIUM ALBERTUS CHANDRA YUNIARTO	SMA PL	swasta	2	16.56	1	98.6	177	126	0.711864	75.2	Normal	85	0.480226	93.6	PreHT	1.77	31472438	0.34	2.53	2	98.1	OB	93	92.5	92.75	1	.5240113	135	126	0	91	85	116	30.4	2016-04-20	.891		.891	55.37	1	11.21	RI	5.1	82	164	108	39	180
253	MUHAMMAD RAMDHANA SUBHI KOTAMBUNAN	SMA 11	negeri	1	15.13	1	105.5	166.1	134	19.3715	97.6	HT	83	11.9988	95.2	HT	1661	38239587	-0.44	3.37	2	99.5	OB	117.9	117.3	117.6	1	.70800722	143	134	1	89	83	111	33.5	2016-04-26	1065		1065	92.69	1	23.80	RI	5.9	104	273	198	62	177
160	SUKMA DILA KHARISMA	SMA 6	negeri	1	16.14	2	80.6	153.4	106	16.6202	40	Normal	71	11.1324	71	Normal	1534	34251873	-1.36	2.78	2	98.1	OB	85.4	85.5	85.45	1	.55704042	115	106	0	77	71	80	33.8									5.1	87	208	146	39	248
305	HELDIAR SOEDARMANTO	SMA 4	negeri	2	16.94	1	113.1	181.3	129	17.1002	77.9	Normal	80	10.6048	83.1	Normal	1813	344086	0.81	2.91	2	99	OB	113.5	113.5	113.5	1	.6260342	138	129	0	86	80	102	36	2016-04-26	.606		.606	61.03	1	12.66	RI	5	84	175	127	29	162
359	AQILA TSANI FARRASTA IRAWAN	SMA 2	negeri	1	16.17	1	83.5	169.5	111	15.7555	34.5	Normal	57	8.09069	23.6	Normal	1695	29063444	-0.50	2.19	2	96.7	OB	83.4	83.1	83.25	0	.49115044	120	111	0	63	57	69	28.1	2016-04-26	.2		.2	22.56	0	4.57	RI	4.8	82	145	95	43	76
445	DIAN WUNI ANGGRAENI	SMA MUH 3	swasta	2	16.69	2	91.3	161.4	102	15.1987	19	Normal	71	10.5795	67	Normal	1614	35048038	-0.20	2.86	2	98.2	OB	97	97.1	97.05	1	.60130112	111	102	0	77	71	76	34.2									5	79	152	93	50	54
128	MUHAMMAD RIFA'I	SMA 7	negeri	1	15.78	1	77	160.4	122	18.2924	83.9	Normal	87	13.0446	98	HT	1604	29928296	-1.51	2.38	2	97.5	OB	90.2	90.5	90.35	1	.5632793	131	122	1	93	87	94	28.5	2016-04-20	.494	.459	.4765	32.18	1	7.15	RI	5.5	90	135	90	39	94
327	FAHREZA ADITARUNA	SMA 2	negeri	2	16.67	1	93.1	175.5	122	16.7235	63.3	Normal	83	11.3774	91.1	PreHT	1755	30227027	0.12	2.32	2	97.4	OB	95.3	95.5	95.4	1	.54358974	131	122	0	89	83	69	31.8	2016-04-26	.161		.161	18.35	0	3.76		4.9	83	168	120	46	62
102	RICO PRIADI	SMA 7	negeri	2	16.72	1	109.9	181.5	141	18.6875	97.2	HT	89	11.7957	96.1	HT	1815	33361413	0.89	2.78	2	98.8	OB	104.7	104.5	104.6	1	.57630854	150	141	1	95	89	116	35.1	2016-04-20	.922		.922	56.97	1	12.66	RI	5.1	90	161	110	45	88
101	RAKA BAGASKARA PURWA KELANA PUTRA	SMA 7	negeri	1	15.69	1	83.4	160.6	102	15.2904	19.2	Normal	70	10.4934	72.6	Normal	1606	32335157	-1.44	2.73	2	98.6	OB	88	87.8	87.9	1	.54732254	111	102	0	76	70	70	33.1	2016-04-20	.187		.187	13.91	0	2.65	NRI	5.2	77	209	154	50	95
478	ALEXANDER TJAHYA SANTOSA	SMA BOPKRI 2	swasta	1	15.39	1	109.8	179.8	128	17.1492	83.1	Normal	84	11.2542	93.6	PreHT	1798	33964323	1.17	2.96	2	99	OB	110.6	110.6	110.6	1	.61512792	137	128	0	90	84	89	33.5	2016-04-20	.998		.998	88.85	1	19.52	RI	5.5	89	201	138	45	214
155	RIFDA SALSABILA ZAHRA	SMA 6	negeri	1	15.84	2	64.7	147.3	97	15.8313	17	Normal	59	9.62938	31	Normal	1473	29819392	-2.22	2.17	2	96	OB	76.3	76.4	76.35	0	.51832994	106	97	0	65	59	68	28.9									4.8	84	131	91	33	58
457	IMMANOEL RADHIKA YOGA PERMANA	SMA BOPKRI 2	swasta	1	16.06	1	88.2	171.3	132	18.5209	93.4	PreHT	66	9.26045	51.6	Normal	1713	30057569	-0.23	2.37	2	97.5	OB	86.8	86.4	86.6	1	.50554583	141	132	1	72	66	87	31.6	2016-04-26	.208		.208	23.42	0	4.57	RI	5.2	79	226	155	64	91
59	KEVIN AVELINO DEHENU DAHO	SMA PL	swasta	2	16.41	1	81.8	162.4	129	19.1032	93.2	PreHT	81	11.9951	92.5	PreHT	1624	31015676	-1.50	2.48	2	97.9	OB	101	100.5	100.75	1	.62038177	138	129	0	87	81	81	29.5	2016-04-20	.102	.108	.105	8.43	0	1.85	NRI	5	89	186	127	53	77
55	HELENE BELLA ANJELINA	SMA PL	swasta	2	16.47	2	92	160.4	118	17.6926	75	Normal	69	10.3457	61	Normal	1604	35758484	-0.34	2.95	2	98.4	OB	96.3	95.5	95.9	1	.5978803	127	118	0	75	69	81	34.5									5.1	90	219	159	53	128
335	NARISWARI SEKAR AISA	SMA 2	negeri	1	15.42	2	74.9	142.3	102	17.2334	37	Normal	75	12.6716	83	Normal	1423	36988951	-2.90	3.12	2	98.9	OB	95.1	95.5	95.3	1	.66971188	111	102	0	81	75	80	31									5	79	168	111	53	87
340	MUHAMMAD DANI ARIFTA	SMA 2	negeri	2	16.30	1	90.1	175.9	110	15.0728	23	Normal	67	9.1807	50.8	Normal	1759	29120117	0.28	2.18	2	96.6	OB	97.4	97.5	97.45	1	.55400796	119	110	0	73	67	90	30.5	2016-04-26	.469		.469	49.15	1	10.68	RI	5.1	88	186	117	42	231
323	WANDA PUTRI AMAYLIA	SMA 4	negeri	1	15.74	2	73.1	147.5	127	20.7229	97	HT	92	15.0119	99	HT	1475	3359954	-2.18	2.72	2	98.1	OB	84	84.5	84.25	1	.57118644	136	127	1	98	92	92	30.5	30-Dec-16	.289		.289	20.43				4.1	82	248	176	53	99
283	NADYA ANNISA ARIANTI	SMA 3	negeri	2	17.09	2	78.5	153.3	117	18.3469	78	Normal	80	12.5449	91	HT	1533	3340299	-1.43	2.64	2	97.5	OB	83	83.5	83.25	1	.54305284	126	117	0	86	80	103	31.6									5.3	90	175	112	55	77
238	SALMA NUHA LATHIFAH	SMA 10	negeri	2	17.05	2	78.1	155.5	104	16.0946	30	Normal	70	10.8329	67	Normal	1555	32299087	-1.10	2.48	2	97	OB	85.5	86.5	86	1	.55305466	113	104	0	76	70	84	30.7									4.5	75	178	122	37	223
368	RIZKY DHARMAWAN	SMA MUH 3	swasta	1	17.94	1	92	173.5	126	17.4714	72.6	Normal	72	9.98363	57.1	Normal	1735	30562499	-0.35	2.25	2	97	OB	94.7	95	94.85	1	.54668588	135	126	0	78	72	80	31.8	2016-04-28	.166		.166	18.30	0	4.11		5.2	91	154	97	51	76
285	AGNES INDAH SEKAR SARI	SMA 3	negeri	2	16.84	2	77	158.6	115	17.4573	67	Normal	78	11.8406	87	Normal	1586	30611482	-0.63	2.23	2	96	OB	84.1	84	84.05	1	.52994956	124	115	0	84	78	78	28.8									5.3	87	194	121	62	122
29	ANDREAS EDWIN PRADIPTA	SMA PL	swasta	1	15.47	1	86	161.8	137	20.4055	99.1	HT	77	11.4688	88.5	Normal	1618	32850457	-1.18	2.82	2	98.8	OB	96.5		96.5	1	.59641533	146	137	1	83	77	92	33.2	2016-04-20	.657		.657	42.71	1	9.28	RI	5.2	88	226	157	37	284
234	HARI SAPUTRA	SMA 10	negeri	1	16.20	1	96.4	177.5	88	11.9266	.2	Normal	66	8.94494	46.8	Normal	1775	30597104	0.52	2.44	2	97.8	OB	94.6	95.2	94.9	1	.53464789	97	88	0	72	66	93	33	2016-04-26	.412		.412	43.88	1	9.43	RI	4.7	87	163	111	50	106
451	GIDEON HERSATYA OCYANO PUTRA	SMA BOPKRI 2	swasta	2	16.64	1	94.5	174.3	106	14.6165	13.3	Normal	78	10.7555	82.9	Normal	1743	31105489	-0.03	2.47	2	97.9	OB	90	90	90	1	.51635112	115	106	0	84	78	104	32.5	2016-04-28	.264		.264	29.28	1	6.51	RI	4.9	90	196	126	60	111
413	ANNISA ALIF RAMADHANI	SMA MUH 3	swasta	2	17.13	2	85	159.2	125	18.864	91	PreHT	110	16.6003	100	HT	1592	33537663	-0.55	2.65	2	97.5	OB	91.5	91.7	91.6	1	.57537688	134	125	1	116	110	111	32.7									4.9	99	152	95	32	233
374	HARJITO DAMAR PINASTI	SMA MUH 3	swasta	2	16.86	1	89.7	172	111	0.645349	27.4	Normal	73	0.424419	69.5	Normal	1.72	30320443	-0.38	2.32	2	97.3	OB	97	97.2	97.1	1	.56453488	120	111	0	79	73	95	31.7	2016-04-20	.775		.775	77.40	1	15.67	RI	5.2	82	172	122	33	140
126	TIMUR DWI INDARJA	SMA 7	negeri	2	16.45	1	106.5	172	103	0.598837	10	Normal	74	0.430233	74.9	Normal	1.72	35999189	-0.27	3.11	2	99.3	OB	110	109.9	109.95	1	.63924419	112	103	0	80	74	82	34	2016-04-20	.443		.443	30.15	1	5.81	RI	5.1	78	190	143	34	126
286	DEBORA GRACIAWIDIANTI PUTERI	SMA 3	negeri	2	16.76	2	62.9	141.1	93	15.8279	11	Normal	70	11.9135	67	Normal	1411	31593418	-3.23	2.39	2	96.7	OB	78	78	78	1	.55279943	102	93	0	76	70	91	29									4.7	78	162	106	46	64
338	ARFANANDA SATRIA PRADANA	SMA 2	negeri	1	15.81	1	96.3	176.3	112	15.2684	31.2	Normal	66	8.99744	49.6	Normal	1763	30982871	0.52	2.54	2	98.1	OB	99.6	99.6	99.6	1	.56494611	121	112	0	72	66	70	31.5	2016-04-26	.389		.389	41.69	1	8.44		5.1	82	182	122	48	128
288	BAGASKARA SATRIO ANGGORO	SMA 3	negeri	1	15.89	1	102.5	170.4	124	17.499	79.4	Normal	91	12.842	98.7	HT	1704	35300811	-0.28	3.07	2	99.2	OB	105.5	105.8	105.65	1	.62001174	133	124	1	97	91	95	33	2016-04-26	1048	.974	1011	89.62	1	16.15		5.3	73	275	178	36	494
331	SYAUQI MAULA ROHMAN	SMA 2	negeri	1	15.88	1	83.1	167.8	114	16.3702	48.8	Normal	74	10.6262	79.1	Normal	1678	29513255	-0.61	2.30	2	97.2	OB	89	89	89	0	.53039333	123	114	0	80	74	53	32	2016-04-26	.245		.245	27.31	1	5.39	RI	5.1	80	200	147	40	135
159	SKOLASTIKA ANELDA NATHANIEL	SMA 6	negeri	1	15.41	2	71.9	151.8	122	19.3736	91	PreHT	79	12.5452	91	PreHT	1518	31202209	-1.51	2.43	2	97.2	OB	85.7	86	85.9	1	.56587615	131	122	0	85	79	87	28.8	30-Dec-16	.326		.326	22.63				5.3	88	171	108	55	95
236	FARADELLA FATMA JULITA	SMA 10	negeri	1	15.54	2	64.8	144.6	123	20.4858	95	HT	77	12.8244	87	Normal	1446	30991202	-2.58	2.38	2	97	OB	82	81.9	81.95	1	.56673582	132	123	0	83	77	97	28.2									5.3	81	205	152	44	105
395	FERNANDA PUTRI AMBARWATI	SMA MUH 3	swasta	1	15.99	2	85.5	155.7	109	16.8647	49	Normal	82	12.6872	94	PreHT	1557	35268654	-1.00	2.91	2	98.5	OB	92.7	92.5	92.6	1	.59473346	118	109	0	88	82	95	30.5	30-Dec-16	.312		.312	21.80				5.3	78	203	148	35	146
387	ADIANTO PRAYUDHA	SMA MUH 3	swasta	2	17.00	1	95.6	171.5	107	15.0102	16.6	Normal	60	8.41695	26.8	Normal	1715	32503464	-0.48	2.64	2	98.5	OB	94.2	94.5	94.35	1	.55014577	116	107	0	66	60	95	28.3	2016-04-20	.622		.622	63.74	1	12.91	RI	4.7	82	148	98	34	150
474	ANDREA KAYLA JEMIMAH REA PANJAITAN	SMA BOPKRI 2	swasta	1	15.36	2	73.1	155.6	115	17.795	72	Normal	73	11.2959	77	Normal	1556	30192439	-0.94	2.28	2	96.6	OB	78	77.5	77.75	1	.49967866	124	115	0	79	73	99	29.5									5.4	92	121	52	68	73
436	ELSYA EGA MUTTIYA	SMA MUH 3	swasta	2	16.48	2	76.8	153.4	98	15.3659	15	Normal	67	10.5052	57	Normal	1534	3263702	-1.38	2.55	2	97.4	OB	82.8	83	82.9	1	.54041721	107	98	0	73	67	98	28.4									4.9	93	138	83	52	56
213	SISILIA P	SMA 10	negeri	2	17.40	2	81.3	163	135	0.828221	99	HT	96	0.588957	100	HT	1.63	30599571	0.01	2.21	2	95.6	OB	83.5	82.8	83.15	1	.5101227	144	135	1	102	96	108	31.2									5	96	236	173	52	149
465	VINCENTIUS RADITYA MAHARDIKA EKA PUTRA	SMA BOPKRI 2	swasta	1	15.99	1	106.1	166.5	109	15.7511	32.3	Normal	70	10.1154	68.4	Normal	1665	38272507	-0.82	3.35	2	99.5	OB	112.2	112.4	112.3	1	.67447447	118	109	0	76	70	66	33.3	2016-04-28	.414		.414	44.07	1	10.88	RI	5.1	100	200	146	39	160
245	UMMI HAMIDAH KARTIKASARI	SMA 10	negeri	2	16.46	2	74.9	152.1	113	17.8401	67	Normal	73	11.5251	77	Normal	1521	32376015	-1.57	2.52	2	97.3	OB	84.5	84	84.25	1	.5539119	122	113	0	79	73	88	29.5									5.4	85	153	101	42	138
79	ELTON RENALDO NISSON	SMA PL	swasta	2	16.73	1	100.4	177.6	135	18.2947	92.9	PreHT	89	12.061	92.6	PreHT	1776	31830817	0.38	2.57	2	98.3	OB	93.2	93.7	93.45	1	.52618243	144	135	1	95	89	85	32.6	2016-04-26	1048		1048	91.74	1	19.25	RI	5.4	85	177	127	39	66
399	RR ALMIRA RAHMA FIDELA	SMA MUH 3	swasta	1	16.38	2	66.9	150.3	102	16.3146	28	Normal	70	11.1963	68	Normal	1503	29614756	-1.83	2.10	2	95.4	OB	84.7	85	84.85	1	.56453759	111	102	0	76	70	94	27.5	30-Dec-16	.369		.369	25.08				5.3	128	93	53	60	192
152	DINAR FAUZIA NURRAHMA	SMA 6	negeri	2	16.77	2	77.4	157.1	123	18.8006	89	Normal	84	12.8394	96	HT	1571	31360905	-0.85	2.35	2	96.6	OB	78	77.7	77.85	1	.49554424	132	123	0	90	84	119	30.4									4.6	93	164	110	48	77
173	ABHINAYA NABIL NARARYA	SMA 11	negeri	1	15.36	1	102.3	172	118	0.686047	60.6	Normal	84	0.488372	95	PreHT	1.72	34579502	0.18	3.02	2	99.1	OB	110.3	110.5	110.4	1	.64186047	127	118	0	90	84	72	35.8	2016-04-20	1249		1249	72.60	1	15.77	RI	5.6	88	227	170	42	117
304	ELKE GILDANTIA	SMA 4	negeri	2	17.17	2	100.2	160.5	143	21.4388	100	HT	90	13.493	97	HT	1605	38897138	-0.36	3.29	2	98.8	OB	93.4	93.6	93.5	1	.58255452	152	143	1	96	90	95	40.3									5	85	207	137	63	93
424	RAFI BARLIANSYAH	SMA MUH 3	swasta	2	17.21	1	83.8	167.3	114	16.3783	42.5	Normal	68	9.76953	54.4	Normal	1673	29940023	-1.07	2.22	2	96.9	OB	93.9	94	93.95	1	.56156605	123	114	0	74	68	75	28.3	2016-04-26	.322		.322	35.16	1	7.12	RI	5.2	82	223	169	38	115
259	THEODORUS REXA HANDOYO	SMA 11	negeri	2	16.76	1	82.5	167.2	123	17.6731	76.4	Normal	82	11.7821	91.2	PreHT	1672	29510829	-0.98	2.19	2	96.7	OB	96.2	96.5	96.35	1	.57625598	132	123	0	88	82	95	30.7	2016-04-26	.121		.121	13.94	0	2.55	NRI	4.9	74	178	127	39	102
222	WILDAN IHSAN FATHONY	SMA 10	negeri	2	16.82	1	97.1	174.4	126	17.3727	76.7	Normal	70	9.65147	59.1	Normal	1744	31924659	-0.06	2.57	2	98.3	OB	91.5	91.6	91.55	1	.52494266	135	126	0	76	70	72	34.3	2016-04-20	.425		.425	29.05	1	6.96	RI	5.2	97	157	104	42	168
186	ELFITRA DYAH PARAMASTRI	SMA 11	negeri	1	16.31	2	72.7	156.1	110	16.9213	52	Normal	75	11.5372	81	Normal	1561	29835176	-0.97	2.14	2	95.7	OB	81	80.5	80.75	1	.5172966	119	110	0	81	75	79	28.8									5.2	88	188	129	46	102
324	SADDAM HAIKAL MUBARAK	SMA 4	negeri	1	15.96	1	83.2	167	120	0.718563	70.9	Normal	77	0.461078	85.8	Normal	1.67	2983255	-0.74	2.35	2	97.4	OB	91.8	92	91.9	1	.5502994	129	120	0	83	77	91	32.1	2016-04-26	.628		.628	62.84	1	14.43	RI	5.2	93	145	95	36	111
439	TUBAGOES ARYA SALOKO	SMA MUH 3	swasta	1	16.25	1	116.4	172.4	134	18.6904	94.7	PreHT	87	12.1348	96.5	HT	1724	39163226	-0.16	3.43	2	99.6	OB	113.2	113.3	113.25	1	.65690255	143	134	1	93	87	72	38.9	2016-04-28	.462		.462	48.51	1	10.54	RI	5.6	88	167	107	52	115
426	RILA RESTI INDAH DAMARI	SMA MUH 3	swasta	2	16.85	2	66.7	149	94	0.630872	10	Normal	63	0.422819	44	Normal	1.49	30043692	-2.06	2.14	2	95.5	OB	88.6	88.7	88.65	1	.59496644	103	94	0	69	63	96	26.5	30-Dec-16	.292		.292	20.61				5	83	133	81	42	86
391	KHARISMA ADITAMA	SMA MUH 3	swasta	1	15.71	1	97.4	173.5	126	17.4714	82.4	Normal	68	9.42898	58.3	Normal	1735	32356385	0.20	2.74	2	98.6	OB	96.5	96.7	96.6	1	.55677233	135	126	0	74	68	86	32.4	2016-04-26	.446		.446	47.04	1	14.40	RI	5.9	124	178	121	49	92
217	ARIEF SETIAWAN	SMA 10	negeri	1	16.10	1	112.3	166.4	127	18.3541	88.7	Normal	76	10.9835	83.9	Normal	1664	40557681	-0.88	3.54	2	99.6	OB	103.1	103	103.05	1	.61929087	136	127	0	82	76	74	37.7	2016-04-26	1098		1098	94.48	1	20.30		5.4	87	251	190	43	183
350	SYIFA ASLAMIAH IRSYADI	SMA 2	negeri	2	17.13	2	65.9	145.9	100	16.5346	25	Normal	71	11.7396	72	Normal	1459	30958138	-2.54	2.27	2	96.1	OB	78	78.3	78.15	1	.53564085	109	100	0	77	71	109	27.5									4.9	88	181	116	55	144
422	SAFIRA PERMATA IRAWAN	SMA MUH 3	swasta	2	16.92	2	81.3	164.3	109	15.9464	38	Normal	74	10.826	75	Normal	1643	30117257	0.22	2.15	2	95.5	OB	87.5	87.5	87.5	1	.53256239	118	109	0	80	74	104	29.7	30-Dec-16	.96		.96	53.19				4.7	79	222	153	46	226
225	AHMAD NUR MUJAHIDIN	SMA 10	negeri	2	15.59	1	84.3	168.3	113	16.1381	46.4	Normal	70	9.99702	68.4	Normal	1683	2976181	-0.41	2.38	2	97.5	OB	89.5	90	89.75	0	.53327392	122	113	0	76	70	81	34	2016-04-26	.216		.216	24.27	0	5.33		5.4	89	132	69	61	94
72	GERZON SEALTYEL SUSANTO LEDOH	SMA PL	swasta	2	17.03	1	85.4	166.5	116	16.7627	52	Normal	70	10.1154	62.9	Normal	1665	3080558	-1.14	2.38	2	97.6	OB	94.3	94.5	94.4	1	.56696697	125	116	0	76	70	110	29	2016-04-20	.32		.32	22.52	0	4.73	RI	5.1	85	197	130	44	246
410	PANDITO WIROYUDHO	SMA MUH 3	swasta	2	17.33	1	121.3	168.2	133	18.9962	93.8	PreHT	81	11.5691	88.3	Normal	1682	42875463	-0.97	3.77	2	99.8	OB	123.3	123.4	123.35	1	.73335315	142	133	1	87	81	94	39.5	2016-04-26	.432	.435	.4335	45.89	1	9.52	RI	5.1	84	254	181	40	300
435	PELANGI ARVI PUTRI	SMA MUH 3	swasta	2	16.86	2	71.4	144.5	104	17.3233	40	Normal	65	10.8271	50	Normal	1445	34194993	-2.73	2.75	2	97.9	OB	83.5	83.7	83.6	1	.57854671	113	104	0	71	65	80	28.5									4.4	83	149	96	28	224
407	ANINDYA MAHARANI	SMA MUH 3	swasta	1	15.98	2	72	154.6	121	18.8449	87	Normal	80	12.4594	91	PreHT	1546	30124061	-1.16	2.21	2	96.2	OB	92.4	92.5	92.45	1	.59799483	130	121	0	86	80	112	27.1									4.6	82	188	123	48	91
361	NADIA DIAN RAHMAWATI	SMA 2	negeri	1	15.59	2	74.1	152.6	112	17.6726	64	Normal	76	11.9921	85	Normal	1526	31820657	-1.41	2.50	2	97.4	OB	94.5	93.8	94.15	1	.61697248	121	112	0	82	76	107	29									4.5	77	108	62	37	92
191	AFIFAH WAFIR DHIA	SMA 11	negeri	2	16.28	2	103.5	157	114	0.726115	66	Normal	92	0.585987	99	HT	1.57	41989533	-0.83	3.56	2	99.3	OB	101.1	101.1	101.1	1	.64394904	123	114	1	98	92	109	33.5									5.3	80	265	204	49	138
57	ALEXANDRO KEVIN MAHESWARA	SMA PL	swasta	2	17.05	1	101.1	165	101	0.612121	9.7	Normal	63	0.381818	39.7	Normal	1.65	37134986	-1.34	3.22	2	99.4	OB	105.9	105.1	105.5	1	.63939394	112	101	0	69	63	57	35.5	2016-04-20	.877		.877	54.64	1	10.25	RI	5.3	76	192	132	45	205
127	RIFQI TAHER MUTHOHAR	SMA 7	negeri	1	15.94	1	84.6	166.5	105	15.1731	20.6	Normal	70	10.1154	68.4	Normal	1665	30517003	-0.80	2.45	2	97.8	OB	95	94.8	94.9	1	.56996997	114	105	0	76	70	92	29.8	2016-04-20	.281		.281	20.03	0	4.35	RI	5.6	88	151	102	37	105
265	NATALIA ENINDA SEPTIANA PUTRI	SMA 11	negeri	2	16.38	2	95.2	168	118	0.702381	67	Normal	86	0.511905	96	HT	1.68	33730159	0.79	2.70	2	97.9	OB	86.7	86.5	86.6	1	.51547619	127	118	1	92	86	92	31.2									4.8	77	140	93	41	68
82	DAMIANUS SURYO PRIASTO	SMA PL	swasta	2	17.31	1	93.4	166.9	138	19.9338	98	HT	76	10.978	78.2	Normal	1669	3353005	-1.14	2.77	2	98.8	OB	102.2	102.8	102.5	1	.6141402	147	138	1	82	76	98	34.8	2016-04-20	.202	.203	.2025	14.94	0	3.36	RI	5.2	91	185	133	38	108
328	RISALDI ANGGABUANA PUTRA	SMA 2	negeri	2	17.43	1	109.7	173.3	124	17.1973	68.8	Normal	70	9.70818	55.2	Normal	1733	36526621	-0.32	3.15	2	99.3	OB	109.5	109.6	109.55	1	.6321408	133	124	0	76	70	90	32.6	2016-04-26	.472		.472	49.42	1	11.10	RI	5.4	91	208	147	50	121
157	YUDHISTIRA ADIMANGGALA	SMA 6	negeri	1	15.73	1	82.7	166	124	0.746988	83.9	Normal	69	0.415663	66.3	Normal	1.66	30011613	-0.77	2.40	2	97.6	OB	97.2	97.3	97.25	1	.58584337	133	124	0	75	69	92	32.5	2016-04-20	1067		1067	64.16	1	11.57	RI	5.4	73	155	106	36	141
93	RIANDE AYU PRITASARI	SMA 7	negeri	2	17.49	2	83.2	159.5	111	16.7459	51	Normal	71	10.7114	69	Normal	1595	32704081	-0.52	2.53	2	97	OB	92.7	92.7	92.7	1	.58119122	120	111	0	77	71	80	32									5.5	90	175	120	48	76
52	AKHFA RAHMAN NABIEL	SMA PL	swasta	2	16.16	1	81.8	163.4	128	18.8389	91.9	PreHT	88	12.9518	98	HT	1634	30637209	-1.29	2.45	2	97.8	OB	98.9	97.7	98.3	1	.60159119	137	128	1	94	88	74	31.8	2016-04-20	.47		.47	31.79	1	7.22	RI	5	92	168	111	34	255
180	MUHAMMAD RIDWAN ARYANTO	SMA 11	negeri	2	16.54	1	77.3	160.7	119	17.837	72.6	Normal	71	10.6422	71.9	Normal	1607	29932827	-1.77	2.29	2	97.2	OB	81.9	81.6	81.75	0	.50871189	128	119	0	77	71	97	30.2	2016-04-20	.185		.185	13.78	0	2.93	NRI	5	86	165	96	67	74
333	RAFIYAN BONDAN POESPOSEDEWO	SMA 2	negeri	1	15.10	1	88.4	162.4	127	18.8071	92.8	PreHT	78	11.5508	90.1	PreHT	1624	33518164	-0.90	2.93	2	99	OB	101.9	102	101.95	1	.62777094	136	127	0	84	78	82	32.9	2016-04-26	.366	.378	.372	40.06	1	9.10	RI	5.3	92	158	92	56	89
216	RACHMANETA	SMA 10	negeri	1	16.18	2	88.5	161.7	116	17.2794	67	Normal	77	11.4699	84	Normal	1617	33847238	-0.13	2.73	2	98	OB	91	91.2	91.1	1	.56338899	125	116	0	83	77	93	32.5									5.3	86	202	144	55	118
344	ERMA DWI SEPTANTI	SMA 2	negeri	2	16.37	2	80	154.1	120	18.6993	85	Normal	90	14.0245	99	HT	1541	33688735	-1.27	2.70	2	97.9	OB	84	84.2	84.1	1	.54574951	129	120	1	96	90	136	29.5									5	86	159	100	55	61
325	ANNISA WAHYUNINGRUM H	SMA 4	negeri	2	16.96	2	85.5	165.5	125	18.1726	88	Normal	72	10.4674	68	Normal	1655	31215487	0.40	2.32	2	96.4	OB	87	86.8	86.9	1	.52507553	134	125	0	78	72	158	28.5	30-Dec-16	.81		.81	46.46				5.2	95	149	90	45	70
310	DHEA DARA SATITI W	SMA 4	negeri	2	16.65	2	78.7	155.6	109	16.8665	48	Normal	71	10.9865	70	Normal	1556	32505402	-1.07	2.53	2	97.3	OB	83.5	83.3	83.4	1	.53598972	118	109	0	77	71	82	33.5									5.1	85	160	90	57	97
409	MUHAMMAD FIRZA ANUGRAH NUR PRATAMA	SMA MUH 3	swasta	1	15.61	1	73.7	158	115	0.727848	66.6	Normal	76	0.481013	87.7	Normal	1.58	29522512	-1.74	2.34	2	97.3	OB	88.8	88.9	88.85	0	.56234177	124	115	0	82	76	98	28.7	2016-04-26	.388		.388	41.60	1	9.65	RI	5.3	94	195	122	68	80
466	TIRTO BASKORO SETO	SMA BOPKRI 2	swasta	1	15.57	1	90.9	164	122	0.743902	81.3	Normal	64	0.390244	51.6	Normal	1.64	33796847	-0.95	2.92	2	99	OB	94	94	94	1	.57317073	131	122	0	70	64	101	36.4	2016-04-26	.209		.209	23.52	0	5.34	RI	5.1	92	157	98	53	94
284	CLARA PARAHITA NARESWARI	SMA 3	negeri	2	16.88	2	87.7	160.8	103	15.4371	22	Normal	73	10.9409	74	Normal	1608	33917787	-0.30	2.71	2	97.8	OB	102.8	102.4	102.6	1	.6380597	112	103	0	79	73	89	30									5.4	80	158	104	37	182
121	PRADIPTA HAIDAR MAJDI	SMA 7	negeri	1	15.03	1	88.7	163.8	108	15.8888	36.3	Normal	68	10.0041	65.9	Normal	1638	33059465	-0.68	2.89	2	98.9	OB	96.5	96.5	96.5	1	.58913309	117	108	0	74	68	90	35.5	2016-04-20	.376	.408	.392	27.02	1	4.87		5.1	73	154	90	55	82
248	MUHAMMAD UTHAMA WIDIA PUTRA	SMA 10	negeri	1	16.22	1	87.8	165.5	123	17.8819	80.2	Normal	81	11.7759	92.2	PreHT	1655	32055202	-1.04	2.65	2	98.4	OB	84.6	84.8	84.7	1	.51178248	132	123	0	87	81	89	34.5	2016-04-26	.131		.131	15.05	0	3.20	NRI	5.4	86	193	142	46	95
438	RIFKA NOOR ANNISA	SMA MUH 3	swasta	2	16.47	2	84.1	152	95	0.625	10	Normal	65	0.427632	50	Normal	1.52	36400623	-1.59	3.02	2	98.6	OB	91.5	91.7	91.6	1	.60263158	104	95	0	71	65	78	29.5									5.2	74	161	103	40	154
308	ADILAH FITRIA NAUFAL SHABRINA	SMA 4	negeri	2	16.06	2	76.3	153.5	101	15.8345	23	Normal	75	11.7583	82	Normal	1535	32382306	-1.33	2.54	2	97.5	OB	90.5	90.3	90.4	1	.58892508	110	101	0	81	75	90	31									5	77	249	168	66	88
257	ZEFANYA SUKMA CHRISTIANI	SMA 11	negeri	2	17.53	2	79.3	159.4	114	17.2003	63	Normal	72	10.8634	72	Normal	1594	312102	-0.54	2.30	2	96.1	OB	84.5	84.3	84.4	1	.52948557	123	114	0	78	72	106	29									5	79	161	110	49	73
261	FRANSISKUS ASSISI WIKAN SURYA DHARMA	SMA 11	negeri	1	16.32	1	94.5	161.9	138	20.5523	99.1	HT	93	13.8504	99.4	HT	1619	36052726	-1.54	3.13	2	99.3	OB	97.6	97.4	97.5	1	.60222359	147	138	1	99	93	111	33.3	2016-04-26	.314		.314	34.36	1	7.21	RI	5.3	85	214	149	38	267
17	ALBERTUS RAUL INDRASWARA	SMA PL	swasta	1	15.16	1	86.4	172.5	116	16.1782	53.6	Normal	69	9.62324	63.7	Normal	1725	29035917	0.36	2.33	2	97.2	OB	88.5	88.9	88.7	0	.5142029	125	116	0	75	69	75	32.7	2016-04-20	.22	.021	.1205	9.48	0	1.94	NRI	5.3	83	189	132	48	95
428	PUTRI NAVITASARI	SMA MUH 3	swasta	2	16.24	2	80.9	160	93	0.58125	5	Normal	61	0.38125	33	Normal	1.6	31601562	-0.39	2.42	2	97	OB	92	92.3	92.15	1	.5759375	102	93	0	67	61	75	29.5									5.5	81	140	81	47	130
319	FARIDA NURUL H	SMA 4	negeri	1	16.11	2	68.5	152.4	119	18.7812	84	Normal	74	11.6791	80	Normal	1524	29493115	2.10	-1.50	2	95.5	OB	79	78.8	78.9	0	.51771654	128	119	0	80	74	101	32.3									5.1	82	175	110	51	122
398	DHEAONE GARY CENDRA	SMA MUH 3	swasta	1	16.47	2	81.4	151.8	122	19.3736	90	PreHT	85	13.498	97	HT	1518	35324894	-1.62	2.90	2	98.3	OB	94.8	94.6	94.7	1	.62384717	131	122	0	91	85	93	29.3									5.2	87	197	135	53	82
182	TALITHA DESRA CAHYAKARISTA	SMA 11	negeri	1	15.15	2	71	155.5	97	15.0113	13	Normal	68	10.5234	62	Normal	1555	29362806	-0.92	2.17	2	96.1	OB	85.7	85.5	85.6	1	.55048232	106	97	0	74	68	79	27.9									5	91	145	86	58	62
151	KHUSNUL KHOTIMAH	SMA 6	negeri	1	16.13	2	80.6	150.9	113	18.0619	68	Normal	75	11.988	83	Normal	1509	35396194	-1.72	2.92	2	98.4	OB	94.8	94.6	94.7	1	.62756793	122	113	0	81	75	86	28.1									5.7	82	240	180	52	152
347	DIN PRABANINGTYAS	SMA 2	negeri	1	15.99	2	73.9	156.4	108	16.6083	44	Normal	79	12.1487	90	Normal	1564	30211406	-0.90	2.22	2	96.2	OB	84.3	83.5	83.9	1	.53644501	117	108	0	85	79	90	29.3									4.9	91	151	100	43	74
481	SAMOLALA LAHAGU	SMA BOPKRI 2	swasta	1	15.22	1	84.7	169.6	129	18.3087	91.8	PreHT	72	10.2188	74.2	Normal	1696	29446367	-0.05	2.39	2	97.4	OB	86.3	86	86.15	0	.50795991	138	129	0	78	72	61	29.7									5	99	181	128	39	175
473	BERTA DWI SEPTYANINGRUM	SMA BOPKRI 2	swasta	1	16.99	2	78.1	153.8	106	16.613	39	Normal	77	12.0679	86	Normal	1538	33017057	-1.35	2.59	2	97.4	OB	78.9	78.8	78.85	0	.5126788	115	106	0	83	77	91	30.7									5	83	228	164	56	100
58	ALBERTUS WIDHIANDONO	SMA PL	swasta	2	16.56	1	132.2	180.2	121	16.1303	54.4	Normal	79	10.5314	82.9	Normal	1802	40711948	0.76	3.56	2	99.7	OB	127	127	127	1	.70477248	130	121	0	85	79	97	38.5	2016-04-20	1246		1246	72.46	1	15.92	RI	5.5	89	171	125	37	168
423	CAHAYA BINTANG SEMESTA IQBAL	SMA MUH 3	swasta	2	17.48	2	79	160	112	0.7	55	Normal	79	0.49375	89	Normal	1.6	30859375	-0.45	2.25	2	95.8	OB	85.5		85.5	1	.534375	121	112	0	85	79	97	31.2	2016-04-26	.128		.128	14.72	0	3.05		5	84	159	96	60	50
419	WAHYU RAMADHAN PRATAMA	SMA MUH 3	swasta	2	17.17	1	91.4	173.6	134	18.5789	92.6	PreHT	72	9.98267	63.3	Normal	1736	30328208	-0.24	2.29	2	97.2	OB	94	94.6	94.3	1	.54320276	143	134	1	78	72	76	32.7	2016-04-26	.229		.229	25.64	1	5.51	RI	5.1	87	174	119	34	196
99	MADDA ASYAFA PUTRA	SMA 7	negeri	1	15.98	1	76.5	162.3	106	15.6989	27.8	Normal	65	9.62666	54.4	Normal	1623	29041858	-1.36	2.21	2	96.8	OB	90.3	90.4	90.35	1	.55668515	115	106	0	71	65	97	30.5	2016-04-20	.388	.311	.3495	24.38	0	5.00	RI	4.9	83	180	129	44	102
132	AFIFAH LULU ULFA RONA RAFIQA	SMA 7	negeri	2	16.61	2	75	152.4	96	15.1512	12	Normal	69	10.89	64	Normal	1524	32291731	-1.54	2.50	2	97.2	OB	84.5	84.3	84.4	1	.55380577	105	96	0	75	69	93	29									5.2	92	192	129	51	80
179	MARIA HERLINDA ADELA	SMA 11	negeri	2	16.61	2	95.4	158.4	108	16.3981	41	Normal	78	11.8431	87	Normal	1584	38022268	-0.65	3.19	2	98.8	OB	102.1	102.2	102.15	1	.64488636	117	108	0	84	78	75	33									5.3	84	159	101	49	77
184	LINTANG TUMITIS CHESARESTU	SMA 11	negeri	1	15.62	1	83.3	147.6	102	16.6417	29.8	Normal	65	10.605	61	Normal	1476	38235985	-3.08	3.36	2	99.5	OB	94.7	94	94.35	1	.63922764	111	102	0	71	65	73	33.5	2016-04-26	.195		.195	22.03	0	4.35		5.2	80	119	55	47	142
269	ANDI MUHAMAD GHALIB	SMA 11	negeri	2	17.43	1	94.5	173	107	0.618497	13.8	Normal	81	0.468208	86	Normal	1.73	31574727	-0.36	2.47	2	97.9	OB	92.5	92.6	92.55	1	.5349711	116	107	0	87	81	92	31.3	2016-04-26	.167		.167	19.00	0	3.80		5.6	81	157	103	47	103
43	MIKAEL WIBELIUM KURNIA M	SMA PL	swasta	1	15.42	1	82.9	161.1	115	17.1411	64.1	Normal	49	7.30359	11.5	Normal	1611	31942099	-1.25	2.71	2	98.5	OB	99.5	99.5	99.5	1	.6176288	124	115	0	55	49	80	31	2016-04-20	.299	.29	.2945	20.90	0	4.59	RI	5.5	89	128	78	42	42
176	BILLY BOAZTER SEBASTIAN SIREGAR	SMA 11	negeri	1	15.72	1	101	185.5	107	13.8748	11.5	Normal	56	7.26159	15.9	Normal	1855	29351719	1.74	2.30	2	97.2	OB	94.3	94.3	94.3	1	.5083558	116	107	0	62	56	75	31.3	2016-04-20	.212		.212	15.56	0	3.23	RI	5.2	84	145	95	41	102
156	FIRZA ENDICO ZOELANDI	SMA 6	negeri	1	16.06	1	91.5	175.5	117	16.0381	48.8	Normal	67	9.1842	52.4	Normal	1755	29707551	0.31	2.31	2	97.3	OB	92.5	93	92.8	1	.52877493	126	117	0	73	67	103	30.2	2016-04-26	.531		.531	54.67	1	9.85		5.2	73	193	125	56	132
403	DYAH AYUFITRIA S	SMA MUH 3	swasta	1	16.14	2	75.1	155.9	100	15.4689	18	Normal	76	11.7564	84	Normal	1559	30899234	-0.99	2.32	2	96.6	OB	78.5	78.7	78.6	1	.50416934	109	100	0	82	76	88	31.8	30-Dec-16	.894		.894	50.21				4.8	75	220	158	42	160
392	RICKY FFRANDI NAGA PUTRA	SMA MUH 3	swasta	1	15.61	1	84.3	162.2	119	17.626	74.9	Normal	73	10.8126	80	Normal	1622	32042462	-1.20	2.70	2	98.5	OB	95.3	95.5	95.4	1	.58816276	128	119	0	79	73	86	32.1	2016-04-26	.44	.47	.455	47.92	1	10.89	RI	5.1	92	142	76	63	70
46	BONIFASIUS GALIH WIDYASMORO	SMA PL	swasta	1	16.34	1	82	167.5	120	17.2369	68.8	Normal	81	11.6349	91.5	PreHT	1675	29226999	-0.82	2.20	2	96.7	OB	96	96.3	96.15	1	.57402985	129	120	0	87	81	117	29.4	2016-04-20	1673		1673	89.64	1	19.70	RI	5	89	190	119	49	237
307	AJENG RIZKI HANDAYANI	SMA 4	negeri	2	16.94	2	74.1	157.9	107	16.3411	38	Normal	69	10.5377	63	Normal	1579	29720352	-0.74	2.08	2	95.1	OB	78.2	78.3	78.25	0	.49556681	116	107	0	75	69	96	31									5.2	93	156	106	41	90
372	BALLAR IHZATIKAL	SMA MUH 3	swasta	2	17.09	1	84.9	163.5	107	15.7466	24.5	Normal	71	10.4486	67.4	Normal	1635	31759392	-1.55	2.53	2	98.1	OB	94.8	94.9	94.85	1	.58012232	116	107	0	77	71	87	32.5	2016-04-28	.125		.125	13.87	0	3.12		4.9	91	201	140	42	173
415	ELDO YOTA BRATA	SMA MUH 3	swasta	2	17.08	1	88.5	167	146	0.874251	99.8	HT		0		Normal	1.67	31732941	-1.08	2.52	2	98.1	OB	93.3	93.5	93.4	1	.55928144	155	146	1	999	993	112	30.9	2016-04-26	.216		.216	24.27	0	4.85	RI	5.2	81	188	131	45	100
190	SISI LISYA JEANS	SMA 11	negeri	2	16.63	2	90.5	154.2	99	15.4252	17	Normal	61	9.50444	36	Normal	1542	38060968	-1.27	3.20	2	98.8	OB	102.8	102.8	102.8	1	.66666667	108	99	0	67	61	70	33									4.9	86	195	137	54	52
378	MUHAMMAD REFFO BHAWONO YUDHO	SMA MUH 3	swasta	2	16.95	1	95.2	175.7	129	17.6796	82.6	Normal	80	10.9641	84.8	Normal	1757	30838513	0.08	2.39	2	97.7	OB	93.8	94	93.9	1	.53443369	138	129	0	86	80	100	33	2016-04-28	.147		.147	16.25	0	3.77	RI	5.8	94	200	138	47	124
281	RAFFI ANANDITA PERDANA	SMA 3	negeri	2	16.65	1	88	167.4	123	17.6696	76.4	Normal	77	11.0615	83.6	Normal	1674	31403045	-0.93	2.51	2	98.1	OB	98.1	97.8	97.95	1	.58512545	132	123	0	83	77	91	32.4	2016-04-26	.213		.213	23.95	0	4.91	RI	5.1	83	212	152	38	168
262	PILAR PAKSI PRATAMA	SMA 11	negeri	1	17.88	1	92.9	166.1	121	17.4922	66.3	Normal	85	12.2879	92.5	PreHT	1661	33672584	-1.33	2.76	2	98.7	OB	97	97.3	97.15	1	.58488862	130	121	0	91	85	100	31.4	2016-04-26	.721		.721	70.14	1	13.86	RI	5.1	80	222	156	24	353
31	VINCENT PUTRA RAHARJA	SMA PL	swasta	1	15.85	1	91.9	170	103	0.605882	13.1	Normal	65	0.382353	50	Normal	1.7	31799308	-0.31	2.65	2	98.4	OB	105.8	105.9	105.85	1	.62264706	112	103	0	71	65	82	30.4	2016-04-20	1125		1125	66.92	1	14.54	RI	5.4	88	194	142	31	186
131	GANGGAWA SHAE MUHAMMAD	SMA 7	negeri	2	16.26	1	85.1	162.6	121	17.9149	77.6	Normal	74	10.9562	80.2	Normal	1626	32187591	-1.43	2.66	2	98.5	OB	93.3	93.3	93.3	1	.57380074	130	121	0	80	74	80	31.8	2016-04-20	.243		.243	17.58	0	3.82	RI	5.4	88	181	126	30	264
282	M. IKHWAN AL BADAR	SMA 3	negeri	2	15.15	1	122.1	173	102	0.589595	10.9	Normal	71	0.410405	69.5	Normal	1.73	40796552	0.43	3.56	2	99.6	OB	117.4	117.1	117.25	1	.67774566	111	102	0	77	71	88	35.5	2016-04-26	.267		.267	29.59	1	5.84	RI	5.2	80	169	109	41	127
104	MUHAMMAD ILHAM MAHFUDHI	SMA 7	negeri	2	17.28	1	111.4	182.6	101	13.3114	2.6	Normal	73	9.62109	60.3	Normal	1826	33410551	0.93	2.75	2	98.7	OB	106	106	106	1	.58050383	110	101	0	79	73	93	35.4	2016-04-20	.406		.406	27.89	1	6.54	RI	5.5	95	161	114	42	90
63	LAURENTIUS HAGUNG BASKARA	SMA PL	swasta	2	16.48	1	88.9	160.5	112	16.7913	48.4	Normal	68	10.1947	62.9	Normal	1605	34510535	-1.77	2.94	2	99.1	OB	96.5	97	96.75	1	.60280374	121	112	0	74	68	65	33.5	2016-04-20	.312		.312	22.01	0	4.67		5.3	86	155	100	45	105
364	ANINDIKA NUR SYAHRANI	SMA 2	negeri	2	16.41	2	88.7	163	124	0.760736	88	Normal	78	0.478528	86	Normal	1.63	33384772	0.05	2.66	2	97.8	OB	94	93.6	93.8	1	.57546012	133	124	0	84	78	86	32.7									5.1	88	168	102	63	62
263	FABIOLA SCARLETTIKA	SMA 11	negeri	2	17.60	2	72.3	155	105	0.677419	82.9	Normal	77	0.496774	82.9	Normal	1.55	30093652	-1.20	2.11	2	95	OB	86	85.8	85.9	1	.55419355	114	105	0	87	81	98	28.5								RI	4.9	77	162	107	44	105
446	RIFATA	SMA MUH 3	swasta	1	15.86	2	76.6	154.1	105	16.3619	36	Normal	70	10.9079	68	Normal	1541	32256964	-1.23	2.54	2	97.5	OB	76.5	76.3	76.4	1	.49578196	114	105	0	76	70	88	33									12.4	198	208	150	53	113
51	MICHAEL MAHAMERU	SMA PL	swasta	2	15.92	1	81.6	168.2	131	18.7106	93.9	PreHT	71	10.1408	70.5	Normal	1682	2884285	-0.57	2.19	2	96.6	OB	92.7	92	92.35	1	.54904875	140	131	1	77	71	75	31.8	2016-04-20	.782		.782	49.61	1	10.53	RI	4.8	86	262	214	34	205
408	RENALDY PRIMA ADHITYA	SMA MUH 3	swasta	1	15.74	1	66.7	151.4	108	17.158	47.6	Normal	61	9.69109	46.4	Normal	1514	29098733	-2.65	2.26	2	96.9	OB	84.8	84	84.4	0	.55746367	117	108	0	67	61	94	27.3	2016-04-26	.463		.463	48.60	1	11.04	RI	5.4	92	143	82	48	120
175	MUHAMMAD RHEZA PERKASA ADITAMA	SMA 11	negeri	1	15.61	1	101	170.5	120	16.9329	68.4	Normal	76	10.7242	83.1	Normal	1705	34743423	-0.14	3.02	2	99.1	OB	98.7	98.8	98.75	1	.57917889	129	120	0	82	76	78	34	2016-04-20	.55		.55	36.55	1	6.32	RI	5.1	70	180	129	41	84
380	MUHAMMAD RAFFI AKHYARI	SMA MUH 3	swasta	2	16.49	1	87.6	172.6	127	17.7106	82.6	Normal	75	10.459	77	Normal	1726	29405091	-0.21	2.21	2	96.8	OB	91.2	91.5	91.35	1	.5292584	136	127	0	81	75	84	31.4	2016-04-26	.244		.244	26.57	1	6.69	RI	5	102	166	112	41	111
62	RAFAEL KRESNA DWITAMA	SMA PL	swasta	2	16.13	1	101.7	159.5	119	17.9529	75.5	Normal	81	12.22	93.4	PreHT	1595	39976022	-1.78	3.50	2	99.6	OB	119	118	118.5	1	.74294671	128	119	0	87	81	75	37.3	2016-04-20	.641		.641	41.80	1	10.32	RI	5.9	100	134	84	36	151
448	DANIEL CHRISTIAN ADITYA	SMA BOPKRI 2	swasta	2	17.86	1	88.8	155.2	114	17.6478	54.4	Normal	84	13.0037	93.1	PreHT	1552	36866298	-2.78	3.18	2	99.4	OB	99.5	99.5	99.5	1	.64110825	123	114	0	90	84	94	34	2016-04-28	.246		.246	27.42	1	5.62	RI	4.7	83	179	112	59	98
232	BELLA FITRI ANGGRAINI	SMA 10	negeri	2	16.77	2	80.6	152	113	0.743421	67	Normal	83	0.546053	95	HT	1.52	34885734	-1.61	2.84	2	98.1	OB	91.3	92.5	91.9	1	.60460526	122	113	0	89	83	96	32									5	86	175	119	51	103
266	FAJAR HARI CAHYANA	SMA 11	negeri	2	16.94	1	79.5	161.2	119	17.7355	70.2	Normal	78	11.6249	86.7	Normal	1612	30594056	-1.81	2.36	2	97.5	OB	86.7	86.5	86.6	1	.53722084	128	119	0	84	78	93	32.4	2016-04-26	.104		.104	12.03	0	2.32		5.2	78	151	92	44	172
181	EBENHAEZER RHEMA NATHANIA	SMA 11	negeri	1	15.95	2	62.5	141.8	97	16.495	20	Normal	64	10.8833	47	Normal	1418	31083331	-3.05	2.36	2	96.9	OB	84.3	84	84.15	1	.59344147	106	97	0	70	64	82	27.4									5	74	174	114	50	123
251	AMELIA FATMA SARI	SMA 11	negeri	1	15.50	2	85.3	152.5	105	16.5699	39	Normal	77	12.1512	87	Normal	1525	36678312	-1.42	3.09	2	98.8	OB	94.1	94	94.05	1	.61672131	114	105	0	83	77	86	33.3	30-Dec-16	.902		.902	50.57				5.1	79	176	125	40	98
49	MELANIA ROSI MARYONO	SMA PL	swasta	2	16.73	2	57.4	147	109	0.741497	57	Normal	66	0.44898	54	Normal	1456	26563	-2.35	1.49	1	90	OB	73	73	73	0	.49659864	118	109	0	72	66	83	30									5	82	188	139	40	92
289	MADE DELIA INTAN RIWANDA	SMA 3	negeri	1	15.75	2	70.3	154	106	0.688312	40	Normal	73	0.474026	77	Normal	1.54	29642435	-1.23	2.15	2	95.9	OB	84.5	84.5	84.5	1	.5487013	115	106	0	79	73	73	27.8									4.7	79	190	123	55	91
7	NIKOLAS RICY BRAHMAPUTRA	SMA PL	swasta	1	16.15	1	79.4	162.6	119	17.6188	72.6	Normal	73	10.8081	78.5	Normal	1626	30031666	-1.38	2.35	2	97.4	OB	93.5	94.4	93.95	1	.57779828	128	119	0	79	73	86	32.2	2016-04-20	.354	.366	.36	25.03	1	5.25	RI	5.1	85	147	89	51	70
267	SATRIYO RAHARJO	SMA 11	negeri	2	17.50	1	95.3	177.1	122	16.5408	56.4	Normal	69	9.35505	48.4	Normal	1771	30384758	0.18	2.26	2	97.1	OB	108.2	108.5	108.35	1	.61180124	131	122	0	75	69	101	32.5	2016-04-26	.156		.156	17.80	0	3.91	RI	4.9	89	154	105	39	127
322	AUFA KHOIRUNNISAA AAGILLAH	SMA 4	negeri	1	16.15	2	78	160.6	119	17.8389	78	Normal	93	13.9413	99	HT	1606	30241513	-0.29	2.22	2	96.2	OB	84.4	84.2	84.3	1	.5249066	128	119	1	99	93	88	31	30-Dec-16	.998		.998	54.93				5.3	87	149	89	51	72
287	GALANG ARIESTA NUGRAHA	SMA 3	negeri	1	15.78	1	100.8	165.9	110	15.9855	37.4	Normal	70	10.1726	69.5	Normal	1659	36624167	-0.81	3.21	2	99.4	OB	98.3	98.8	98.55	1	.59403255	119	110	0	76	70	88	33.3	2016-04-26	.346		.346	37.53	1	6.86	RI	5.4	74	210	145	54	89
188	RYZKI GURUH SANJAYA PUTRA	SMA 11	negeri	1	15.95	1	78.4	164.1	95	13.901	4.7	Normal	69	10.0965	66.6	Normal	1641	291138	-1.11	2.23	2	96.8	OB	92	91.8	91.9	1	.56002438	104	95	0	75	69	87	30	2016-04-26	.913	.997	.955	86.25	1	19.38	RI	5	91	153	106	40	79
256	TALITHA TRISNA RAMADHANI	SMA 11	negeri	2	16.10	2	86.1	167.4	113	16.233	50	Normal	73	10.4868	71	Normal	1674	30725025	0.71	2.30	2	96.5	OB	94	93.8	93.9	1	.5609319	122	113	0	79	73	80	32									5.4	85	192	138	50	106
280	RAFI ZAKI ARRIZQI	SMA 3	negeri	2	16.18	2	80	159.1	100	15.0928	16	Normal	65	9.81029	48	Normal	1591	31604551	-0.52	2.42	2	97.1	OB	81	81.2	81.1	1	.5097423	109	100	0	71	65	95	31	2016-04-26	.163		.163	18.57	0	3.53		5.1	77	148	89	50	73
250	R R SASKIA RIANA SARI H	SMA 10	negeri	1	16.75	2	80.2	158.2	123	18.6796	89	Normal	85	12.9087	96	HT	1582	32045084	-0.68	2.46	2	97	OB	86.5	86.5	86.5	1	.54677623	132	123	0	91	85	91	30.5									6	116	118	78	22	128
130	HANIFAH FIKRI AISYAH	SMA 7	negeri	2	16.77	2	89.1	154.4	104	16.2008	31	Normal	66	10.2813	53	Normal	1544	37375164	-1.25	3.12	2	98.7	OB	92.5	92.3	92.4	1	.5984456	113	104	0	72	66	82	34.5									5.1	82	190	132	51	100
50	DWITIYA HESTIFARA SAKMAF	SMA PL	swasta	2	17.26	2	67.7	150.7	119	19.0252	85	Normal	75	11.9907	82	Normal	1507	29810013	-1.83	2.08	2	95	OB	90	89.5	89.75	1	.59555408	128	119	0	81	75	109	30									5.5	93	229	170	41	214
33	AURELIA MELINDA RAYANI	SMA PL	swasta	1	15.70	2	74.2	155	122	0.787097	89	Normal	78	0.503226	88	Normal	1.55	30884495	-1.08	2.35	2	96.9	OB	81.5	81.5	81.5	1	.52580645	131	122	0	84	78	98	29.8									4.4	85	119	67	49	62
352	MUHAMMAD ZULFANI NAJMI	SMA 2	negeri	2	16.47	1	103.2	169.5	143	20.2977	99.4	HT	89	12.6328	97.7	HT	1695	35920328	-0.60	3.11	2	99.3	OB	100.5	100.4	100.45	1	.59262537	152	143	1	95	89	103	33	2016-04-26	.4		.4	42.74	1	8.76	RI	5.2	83	204	144	33	278
218	TAUFIK ATMAVITANTRA	SMA 10	negeri	1	15.82	1	80.9	163.3	112	16.4857	48	Normal	55	8.09568	22.7	Normal	1633	30337246	-1.16	2.44	2	97.8	OB	90.3	90.1	90.2	1	.55235762	121	112	0	61	55	79	31.5	2016-04-26	.112		.112	12.93	0	2.55	NRI	5.1	80	186	117	42	133
264	RAHMANDA AKBAR NUGROHO	SMA 11	negeri	2	17.22	1	86	167	131	0.784431	91.9	PreHT	86	0.51497	95.2	HT	1.67	30836531	-1.11	2.37	2	97.6	OB	91.8	91.6	91.7	1	.5491018	140	131	1	92	86	91	31.5	2016-04-26	.258	.203	.2305	25.79	1	5.03	RI	5	79	233	182	40	176
85	YOHANES BABTISTA ALDI W	SMA PL	swasta	2	16.57	1	124.4	171.6	142	19.9182	99.1	HT	94	13.1853	99.1	HT	1716	42246021	-0.36	3.68	2	99.7	OB	117	117.2	117.1	1	.68240093	151	142	1	100	94	68	39.1	2016-04-28	.463		.463	48.70	1	9.50	RI	5.2	79	138	88	32	209
185	FADHEL NOOR MAULANA	SMA 11	negeri	2	16.82	1	97.4	177.3	124	16.8088	34	Normal	81	10.9799	93	PreHT	1773	30984285	0.32	2.43	2	97.8	OB	91.3	90.8	91.05	1	.51353638	133	124	0	83	77	94	36.4	2016-04-20	1108	1.07	1089	65.22	1	14.33		5.3	89	163	114	42	85
411	MUHAMMAD ILHAM ADITYA FAJAR	SMA MUH 3	swasta	2	16.57	1	97.9	171.6	107	15.0088	18.1	Normal	67	9.39801	52	Normal	1716	33246668	-0.36	2.78	2	98.8	OB	97.5	97.5	97.5	1	.56818182	116	107	0	73	67	87	33.6	2016-04-26	.205		.205	23.10	0	4.22	RI	4.2	74	182	127	42	106
5	DANIEL SURYA AJI WICAKSANA	SMA PL	swasta	1	16.47	1	85.2	163.8	127	18.6841	89.4	Normal	65	9.56273	51.2	Normal	1638	31754977	-1.34	2.58	2	98.3	OB	95.7	95.5	95.6	1	.58363858	136	127	0	71	65	83	33.2	2016-04-20	.643		.643	41.91	1	10.04	RI	5	97	186	121	39	139
367	ARIQA RAHMADINNA	SMA 2	negeri	1	15.49	2	76.6	151.2	101	16.0494	26	Normal	69	10.9645	66	Normal	1512	33506201	-1.61	2.73	2	98.1	OB	88.5	88.7	88.6	1	.58597884	110	101	0	75	69	77	32									4.9	89	152	89	62	62
417	PRAYOGA DWI PUTRANTA	SMA MUH 3	swasta	2	17.70	1	101	172.7	140	19.5216	97.6	HT	88	12.2707	94.7	HT	1727	33863879	-0.43	2.80	2	98.8	OB	108.7	108.9	108.8	1	.62999421	149	140	1	94	88	100	31.8	2016-04-26	.372		.372	40.06	1	8.31	RI	4.9	84	177	114	55	113
153	MUHAMMAD RIZKY PRADANA	SMA 6	negeri	1	15.55	1	89.1	166.9	114	16.467	52	Normal	70	10.1113	69.5	Normal	1669	31986375	-0.57	2.70	2	98.5	OB	97.4	97.5	97.45	1	.58388256	123	114	0	76	70	94	32.1	2016-04-20	1112	1073	10925	65.39	1	13.08		5.1	81	221	153	41	298
14	FRANSISKUS MARIO CHRISTIAN	SMA PL	swasta	1	16.29	1	90.4	164	107	0.652439	27.4	Normal	68	0.414634	62.2	Normal	1.64	33610946	-1.26	2.85	2	98.9	OB	99.3	99.2	99.25	1	.60518293	116	107	0	74	68	81	30.2	2016-04-20	.32		.32	22.52	0	4.95	RI	4.9	89	172	119	41	100
366	SALMA AUFA AZALIARAHMA	SMA 2	negeri	1	15.80	2	86.5	158.9	122	18.5141	87	Normal	70	10.6228	66	Normal	1589	34258498	-0.51	2.80	2	98.3	OB	90.5	90.7	90.6	1	.57016992	131	122	0	76	70	93	32									5.2	88	177	121	42	186
178	AULIYYA HANIF BUDI ASTUTI	SMA 11	negeri	1	15.95	2	54.8	152	101	0.664474	25	Normal	58	0.381579	27	Normal	1.52	23718837	-1.54	0.91	0	80.6	OB	72.8	72.5	72.65	0	.47796053	110	101	0	64	58	92	25									4.8	75	166	96	61	106
397	TANTI NURHAYATI	SMA MUH 3	swasta	1	16.22	2	89.4	152.2	114	17.9961	70	Normal	83	13.1024	95	HT	1522	38592971	-1.54	3.26	2	99	OB	90.5	90.7	90.6	1	.59526938	123	114	0	89	83	102	31.4									5.4	94	145	95	39	94
240	CHAULA CHOLILI SOFIA	SMA 10	negeri	2	16.55	2	71.9	153.9	110	17.238	54	Normal	74	11.5965	79	Normal	1539	30356497	-1.31	2.21	2	96	OB	88.2	87.9	88.05	1	.57212476	119	110	0	80	74	81	27									5	83	150	91	59	82
18	YORIS ANDREAN	SMA PL	swasta	1	15.75	1	88.6	158.3	114	17.311	62.6	Normal	69	10.4777	70.5	Normal	1583	35356714	-1.77	3.08	2	99.2	OB	105.3	104.6	104.95	1	.66298168	123	114	0	75	69	87	31.8	2016-04-20	.796		.796	50.36	1	11.94	RI	5	96	185	123	45	152
220	SAVIRA AINI	SMA 10	negeri	1	15.47	2	100.9	177.5	133	18.0254	95	HT	104	14.0951	90	PreHT	1775	32025392	2.24	2.54	2	97.6	OB	100.3	100.7	100.5	1	.56619718	142	133	1	110	104	100	32.5									5.6	89	195	142	35	263
25	ELISABETH KIRANA ANGESTI P	SMA PL	swasta	1	15.60	2	73.8	154	94	0.61039	8	Normal	58	0.376623	27	Normal	1.54	31118232	-1.21	2.40	2	97.1	OB	93.5	93.6	93.55	1	.60746753	103	94	0	64	58	86	30.3	30-Dec-16	.395		.395	26.52				5.2	73	174	115	44	94
254	PUTRI ATHIFAH NUR FADHILAH	SMA 11	negeri	1	15.82	2	70.9	152.6	110	17.357	56	Normal	71	11.2032	72	Normal	1526	30446485	-1.44	2.27	2	96.5	OB	81.4	81.6	81.5	1	.53407602	119	110	0	77	71	86	29.2									5	75	176	117	49	63
129	TSABITAH RAYNAR KUSUMA	SMA 7	negeri	2	17.19	2	81.5	161.9	106	15.7865	30	Normal	73	10.8719	74	Normal	1619	31093092	-0.15	2.29	2	96.2	OB	83.2	83.3	83.25	1	.5142063	115	106	0	79	73	85	30.1									5	83	171	116	47	83
212	MUHAMMAD RIVANA BACHARIA PUTRA	SMA 10	negeri	2	16.76	1	83.5	168.7	123	17.5592	74.5	Normal	86	12.2772	95.7	HT	1687	29339743	-0.79	2.16	2	96.6	OB	93.8	93.7	93.75	1	.55572021	132	123	1	92	86	91	30.4	2016-04-26	.902		.902	82.88	1	17.19	RI	5.4	84	239	170	34	408
177	NISRINA ARDYANTI	SMA 11	negeri	1	15.72	2	96.7	153.5	104	16.3048	33	Normal	60	9.40664	33	Normal	1855	41.04	-1.24	3.49	2	99.3	OB	104.2	104.3	104.25	1	.67915309	113	104	0	66	60	75	35.2									5.3	79	168	113	39	153
84	RECKY TRI BRATA	SMA PL	swasta	2	15.81	1	98.9	175.2	124	17.0025	74.9	Normal	82	11.2436	91.6	PreHT	1752	32220189	0.37	2.71	2	98.6	OB	97.7	97.4	97.55	1	.55679224	133	124	0	88	82	91	31.8	2016-04-20	1.55		1.55	85.07	1	20.37	RI	6	97	231	158	40	297
279	IRMA FITRIANI	SMA 3	negeri	2	16.67	2	77.9	157.8	117	17.8702	74	Normal	82	12.5244	93	PreHT	1578	31284085	-0.74	2.35	2	96.6	OB	92.3	92	92.15	1	.58396705	126	117	0	88	82	80	30.5									5.1	76	223	166	38	173
383	ADISTIA RATNA SALSABILA	SMA MUH 3	swasta	1	16.02	2	71.3	153.5	119	18.6565	84	Normal	79	12.3854	90	PreHT	1535	30260268	-1.33	2.23	2	96.2	OB	77.3	77.2	77.25	1	.50325733	128	119	0	85	79	94	30.6									4.7	86	215	146	27	173
77	CHRISTINA YENNY PRIMADANI	SMA PL	swasta	2	17.49	2	83.8	164.5	103	15.0655			84	12.2864			1645	30967933	0.23	2.26	2	95.9	OB	88	88.5	88.25	1	.53647416	112	103	0	90	84	86	31	2016-04-20	.604		.579	38.24	1	7.74		4.9	82	213	147	61	104
26	SHEILLA AMANDA BERLIANA PUTRI	SMA PL	swasta	1	15.82	2	71.9	154.2	124	19.3205	93	PreHT	76	11.8416	85	Normal	1542	30238493	-1.21	2.24	2	96.4	OB	84.5	84.5	84.5	1	.54798962	133	124	0	82	76	97	28.5									4.8	79	170	106	57	67
10	FABIANUS ALDORA YANUAR H	SMA PL	swasta	1	16.00	1	95.7	174.5	127	17.5089	82.9	Normal	77	10.6156	82.9	Normal	1745	31428313	0.21	2.58	2	98.2	OB	94.8	95	94.9	1	.54383954	136	127	0	83	77	999	32.3	2016-04-20	.723		.723	46.39	1	10.19		5.2	89	242	175	42	184
56	ETHELDREDA MAEREL WANDITA N	SMA PL	swasta	2	16.47	2	57.2	156.2	95	14.6123	8	Normal	66	10.1517	53	Normal	1562	23444122	-0.97	0.78	0	77.2	OB	70	70.1	70.05	0	.44846351	104	95	0	72	66	99	26.3										87
444	IRNA DWI ANDINI	SMA MUH 3	swasta	2	17.36	2	78.5	153	101	0.660131	23	Normal	74	0.48366	80	Normal	1.53	33534111	-1.49	2.65	2	97.5	OB	88.3	88.3	88.3	1	.57712418	110	101	0	80	74	999	999									4.9	77	164	94	57	134
482	SALSABILA TANA KUMARAJATI	SMA 4	negeri	1	16.57	2	120.5	161.5	120	17.8789			80	11.9193			1615	46200002	-0.18	3.89	2	99.4	OB	110.9	111	110.95	1	.6869969	999	999	999	999	999	999	999									5.3	88	154	92	51	78
370	NUR GETA ANGGISTA	SMA MUH 3	swasta	2	17.08	2	68.8	144.2	135	22.4948	100	HT	74	12.3305	80	Normal	1442	3308704	-2.79	2.59	2	97.4	OB	80	80.2	80.1	1	.5554785	144	135	1	80	74	92	31.8									4.7	82	182	129	35	170
158	VIERI SATRIO HIMAYUDHO	SMA 6	negeri	1	15.67	1	121.7	172	122	0.709302	72.9	Normal	82	0.476744	92.6	PreHT	1.72	41137101	0.03	3.58	2	99.7	OB	120.1	119.7	119.9	1	.69709302	131	122	0	88	82	93	38	2016-04-20	1386		1386	78.50	1	16.67	RI	5.3	86	217	160	50	144
258	AHMAD NAUFAL NABHAN	SMA 11	negeri	2	16.57	1	92.3	164	110	0.670732	35.9	Normal	62	0.378049	40.1	Normal	1.64	34317371	-1.35	2.91	2	99	OB	104.5	104.5	104.5	1	.63719512	119	110	0	68	62	60	33.3	2016-04-26	.309		.309	33.86	1	6.10		5	73	129	89	34	54
223	AURELO WIMITYA A	SMA 10	negeri	2	17.06	1	129.1	174	102	0.586207	6.2	Normal	80	0.45977	82.3	Normal	1.74	42641036	-0.16	3.74	2	99.7	OB	116	116	116	1	.66666667	111	102	0	86	80	87	39.5	2016-04-26	.74		.74	71.57	1	13.78	RI	5.2	78	173	122	40	142
161	MOHAMMAD YUSKIE AMADA	SMA 6	negeri	1	15.47	1	77.5	163.9	132	19.4177	96.7	HT	80	11.7683	92.2	PreHT	1639	28849866	-0.91	2.25	2	96.9	OB	89.4	90.1	89.75	0	.54758999	141	132	1	86	80	123	29.5	2016-04-20	.267		.267	19.13	0	4.30		4.8	91	205	143	51	165
154	YULFIZA EVAN NADAR	SMA 6	negeri	1	15.92	1	90.3	165	111	0.672727	41.7	Normal	67	0.406061	59.9	Normal	1.65	33168044	-0.98	2.82	2	98.8	OB	95.6	95.9	95.75	1	.58030303	120	111	0	73	67	85	35.3	2016-04-20	.984		.984	60.10	1	12.46	RI	5.5	84	170	112	48	115
28	EURICO GAVIOTA FRIDATA	SMA PL	swasta	1	16.37	1	103.4	169.3	118	16.7524	59.1	Normal	60	8.51819	31.6	Normal	1693	36075023	-0.60	3.13	2	99.3	OB	107		107	1	.63201418	127	118	0	66	60	95	34.4	2016-04-20	.284	.241	.2625	18.84	0	4.14	RI	4.9	89	188	118	53	86
460	HUGO LUMEN PRIMASTAMA	SMA BOPKRI 2	swasta	1	15.87	1	102.3	169.4	115	16.3249	50.8	Normal	70	9.93691	67	Normal	1694	35649121	-0.40	3.10	2	99.3	OB	100	101	100.5	1	.59327037	124	115	0	76	70	84	35.4	2016-04-26	.211		.211	23.74	0	5.33	RI	5.8	91	172	119	27	242
252	MICHAEL ADVENT GALIH SAPUTRO	SMA 11	negeri	1	16.14	1	75	158.9	132	20.0316	97.3	HT	70	10.6228	71.6	Normal	1589	297039	-1.86	2.30	2	97.2	OB	84.5	85.3	84.9	0	.5342983	141	132	1	76	70	80	27.9	2016-04-26	.178		.178	20.20	0	4.29	RI	5.1	86	91	41	48	52
268	FAISAL SHIDDIQ WIBOWO	SMA 11	negeri	2	16.68	1	98.7	167	104	0.622754	14.9	Normal	70	0.419162	64.8	Normal	1.67	35390297	-0.99	3.04	2	99.2	OB	100.3	100.1	100.2	1	.6	113	104	0	76	70	94	34	2016-04-26	.465		.465	48.79	1	9.88		5.5	82	163	106	51	98
458	AUDISAN	SMA BOPKRI 2	swasta	1	16.33	1	133.9	170.2		0				0			1702	46223355	-0.47	3.94	2	99.8	OB	137.5	137.5	137.5	1	.80787309	999	999	999	999	999	999	46	2016-04-28	.287		.287	31.63	1	6.40	RI	4.9	82	164	108	40	190
382	MUMTAZA TSANIYA SALSABILA	SMA MUH 3	swasta	2	17.01	2	80.7	163.5	113	16.6295	54	Normal	88	12.9504	98	HT	1635	30188256	0.10	2.15	2	95.5	OB	84.3	84.5	84.4	1	.51620795	122	113	1	94	88	94	32	30-Dec-16	.494		.494	31.73				5.5	85	164	113	40	96
105	MUHAMMAD ARYA BAGASKARA	SMA 7	negeri	2	17.00	1	129.3	166.2	119	17.2014	63.7	Normal	68	9.82935	56.7	Normal	1662	46809768	-1.17	4.03	2	99.8	OB	120.5	120.4	120.45	1	.72472924	128	119	0	74	68	62	43.5	2016-04-20	1.8	1695	17475	92.25	1	21.18	RI	5.5	93	188	133	41	133
401	AYU DWI PANGASTIKA	SMA MUH 3	swasta	1	15.75	2	73.6	154.7	124	19.31	93	PreHT	82	12.7695	94	PreHT	1547	30753687	-1.13	2.33	2	96.8	OB	77.5	77	77.25	1	.49935359	133	124	0	88	82	96	29.2									5	79	212	158	37	139
404	AMALINA NUR HANIFAH	SMA MUH 3	swasta	1	16.03	2	81.3	155.5	120	18.5707	85	Normal	90	13.928	99	HT	1555	33622481	-1.04	2.71	2	98	OB	86.2	86	86.1	1	.55369775	129	120	1	96	90	111	29.8									5.2	81	234	168	35	333
386	KRISNA AGUNG WIRAJAYA	SMA MUH 3	swasta	1	16.85	1	96.2	173.9	108	14.9697	17.1	Normal	80	11.0887	86	Normal	1739	31810896	-0.13	2.55	2	98.2	OB	98.8	98.8	98.8	1	.56814261	117	108	0	86	80	76	34	2016-04-26	.272		.272	29.49	1	6.34		5.1	87	157	108	31	158
255	AJENG MAYDIYANTI	SMA 11	negeri	2	16.74	2	76.7	158.8	130	19.7302	97	HT	90	13.6594	99	HT	1588	30415459	-0.59	2.21	2	95.9	OB	86.5	86.8	86.65	1	.54565491	139	130	1	96	90	129	32									5.5	93	344	285	35	131
48	YOSEP CAHYA YUDHA PRATAMA	SMA PL	swasta	2	16.49	1	91.3	168.6	112	15.9905	37.4	Normal	72	10.2796	70.9	Normal	1686	32118528	-0.73	2.63	2	98.4	OB	97.5	99.2	98.35	1	.58333333	121	112	0	78	72	100	36	2016-04-20	.595	.55	.5725	37.86	1	8.32	RI	5.2	89	132	84	40	105
61	KRISNA SIBU	SMA PL	swasta	2	15.56	1	79.2	164.6	117	17.1115	65.5	Normal	62	9.06764	44	Normal	1646	2923247	-0.87	2.30	2	97.1	OB	97.8	97.4	97.6	1	.59295261	126	117	0	68	62	74	30.6	2016-04-20	.564	.504	.534	35.60	1	7.82		5.8	89	177	112	55	92
362	SALMAN ALFARIZI HARSONO	SMA 2	negeri	2	16.82	1	97.5	167.5	130	18.6733	91.1	PreHT	76	10.9167	80.8	Normal	1675	34751615	-0.96	2.95	2	99.1	OB	97.4	97.4	97.4	1	.58149254	139	130	0	82	76	95	34	2016-04-28	.534		.534	55.52	1	10.97	RI	5.6	80	172	121	37	126
189	NUGRAHA MAHENDRA JAYA	SMA 11	negeri	1	15.94	1	81.3	166.5	122	17.6297	77.6	Normal	70	10.1154	68.4	Normal	1665	29326624	-0.80	2.27	2	97	OB	86.3	86.4	86.35	0	.51861862	131	122	0	76	70	81	29.5	2016-04-26	.527		.527	54.32	1	11.13	RI	5.3	83	176	123	42	99
100	ANUGRAH ADITYA INSANI	SMA 7	negeri	1	15.84	1	92	177	105	0.59322	12.3	Normal	64	0.361582	42.1	Normal	1.77	29365763	0.59	2.29	2	97.1	OB	91	91	91	1	.51412429	114	105	0	70	64	87	34.4	2016-04-20	.503		.503	33.77	1	6.92	RI	5.5	83	177	122	42	164
278	ENDANG SRI RAHAYU	SMA 3	negeri	2	16.80	2	75.3	155.2	101	15.6353	21	Normal	60	9.28833	32	Normal	1552	31261625	-1.13	2.34	2	96.5	OB	87	86.8	86.9	1	.55992268	110	101	0	66	60	81	29.2									4.7	83	160	85	68	96
70	ANZELMUS WIDHIANTORO	SMA PL	swasta	2	16.56	1	130.9	178	110	0.617978	19.8	Normal	88	0.494382	96.1	HT	1.78	41314228	0.47	3.61	2	99.7	OB	107.5	106.8	107.15	1	.60196629	119	110	1	94	88	101	40.2	2016-04-20	1236	1232	1234	71.93	1	15.81	RI	5.5	89	196	147	35	164
37	CHRISTOPHORUS DUTA SETYA P.	SMA PL	swasta	1	15.31	1	91.4	176.5	120	16.3559	62.5	Normal	64	8.72314	44	Normal	1765	29339775	0.79	2.36	2	97.3	OB	89.7	89.8	89.75	0	.50849858	129	120	0	70	64	78	31	2016-04-20	.63		.63	41.17	1	7.93	RI	4.7	78	189	115	50	224
471	HANIEL YESAYA SITEPU	SMA BOPKRI 2	swasta	1	15.11	1	75	158	107	0.677215	39.7	Normal	72	0.455696	80	Normal	1.58	30043262	-1.47	2.49	2	97.8	OB	85	85	85	1	.53797468	116	107	0	78	72	81	29	2016-04-20	.858		.858	79.97	1	19.74	RI	5.5	100	158	105	34	206
88	CHRISTOPER DEVON MAHENDRI	SMA PL	swasta	2	16.38	1	110.6	177.4	98	13.2831	2.7	Normal	74	10.0301	72.2	Normal	1774	35143733	0.45	3.02	2	99.2	OB	104.3	104.5	104.4	1	.58850056	107	98	0	80	74	80	33.5	2016-04-20	.383		.383	26.47	1	5.03	RI	5.2	77	204	136	56	140
174	HOSSANA ABRAHAM ANUGRAH KRISTI	SMA 11	negeri	1	15.82	1	96.2	180.2	120	15.997	55.6	Normal	64	8.53175	40.1	Normal	1802	29625487	1.01	2.33	2	97.3	OB	96	96.1	96.05	1	.53301887	129	120	0	70	64	92	35.5	2016-04-20	.964		.964	59.09	1	12.55	RI	5.1	86	173	120	39	146
450	JOHANNES EMMANUEL AGUNG S	SMA BOPKRI 2	swasta	2	17.60	1	84.5	168.1	136	19.4266	96.2	HT	83	11.856	90.3	PreHT	1681	29903449	-1.03	2.17	2	96.6	OB	88.9	89.2	89.05	0	.5297442	145	136	1	89	83	92	29.3	2016-04-28	.217	.22	.2185	24.53	0	6.18	RI	5	102	133	90	34	79
183	AZZAM IZZUDDIN FADHLURRAHMAN	SMA 11	negeri	1	15.80	1	88.4	166.1	145	20.9618	99.8	HT	79	11.4205	90	HT	1661	32041512	-0.79	2.69	2	98.5	OB	97.2	97.5	97.35	1	.58609272	154	145	1	85	79	92	31.8	2016-04-20	.447		.447	30.40	1	7.36	RI	5.6	98	144	92	40	144
416	JOPINDA DAMAR PIJAR ABADI	SMA MUH 3	swasta	2	16.60	1	80.4	165.9	110	15.9855	33.7	Normal	73	10.6085	74.9	Normal	1659	29212133	-1.11	2.16	2	96.5	OB	86.6	86.7	86.65	0	.52230259	119	110	0	79	73	79	28	2016-04-26	.268		.268	29.69	1	6.45	RI	5.1	88	211	157	40	100
187	DANIA VAYANA LATARI	SMA 11	negeri	1	15.95	2	96.4	161.3	98	14.6042	11	Normal	70	10.4315	64	Normal	1613	37051714	-0.18	3.11	2	98.8	OB	101.9	101.9	101.9	1	.6317421	107	98	0	76	70	90	37	30-Dec-16	.797		.797	45.88				5.3	91	176	125	40	111
74	YOSEPH ARYA DEWA	SMA PL	swasta	2	17.25	1	99	173	121	0.699422	59.9	Normal	74	0.427746	69.8	Normal	1.73	33078285	-0.33	2.71	2	98.6	OB	106.2	106	106.1	1	.6132948	130	121	0	80	74	92	31.9	2016-04-20	.579		.579	38.24	1	8.03	RI	5.1	85	197	133	46	179
425	GHOZALI ANDRI WINADA	SMA MUH 3	swasta	2	17.46	1	104.2	164.4	104	15.2133	14.5	Normal	73	10.6786	69.8	Normal	1644	38553525	-1.50	3.37	2	99.5	OB	99.4	99.7	99.55	1	.60553528	113	104	0	79	73	54	35	2016-04-26	.279		.279	30.82	1	6.62	RI	5.4	87	215	158	39	178
103	KATARINA OLIVIA KRISTI *	SMA 7	negeri	2	17.25	2	75.1	154.8	106	16.5052	38	Normal	71	11.0554	71	Normal	1548	3133993	-1.22	2.33	2	96.3	OB	84.1	84.2	84.15	1	.54360465	115	106	0	77	71	81	30									5.3	94	146	91	49	89
476	ZENDY HERDA SAPUTRA	SMA BOPKRI 2	swasta	1	15.58	1	105.8	165.7	112	16.2794	46	Normal	74	10.756	80.8	Normal	1657	38533695	-0.74	3.38	2	99.5	OB	113.4	113	113.2	1	.68316234	121	112	0	80	74	95	32.3	2016-04-26	.661		.661	65.49	1	14.55	RI	5.5	90	195	143	30	220
47	BERNADI RAFFI DYOTA	SMA PL	swasta	1	16.10	1	105.9	169.3	96	13.6291	3.8	Normal	52	7.38243	12.9	Normal	1693	36947244	-0.50	3.23	2	99.4	OB	107.6		107.6	1	.63555818	105	96	0	58	52	89	31.4	2016-04-20	.716		.716	46.00	1	9.54	RI	5.3	84	197	133	45	186
244	TRIADI WICAKSANA	SMA 10	negeri	1	17.70	1	87.1	169.3	111	15.7587	27.1	Normal	69	9.79592	52	Normal	1693	30388148	-0.88	2.24	2	97	OB	94	94	94	1	.55522741	120	111	0	75	69	78	32	2016-04-26	.216		.216	24.27	0	5.39	RI	5.6	90	133	72	61	76
54	BENEDICTA ARYNINGTYAS JIWANTONO	SMA PL	swasta	2	17.03	2	75.9	157	116	0.738854	72	Normal	76	0.484076	83	Normal	1.57	30792324	-0.88	2.25	2	96	OB	83.6	83.8	83.7	1	.53312102	125	116	0	82	76	96	31.5									5.2	84	180	122	46	133
461	RR DEFA OCTALENA H S	SMA BOPKRI 2	swasta	1	16.31	2	61.2	143.6	97	16.2683	19	Normal	66	11.0692	54	Normal	1436	29678541	-2.82	2.11	2	95.5	OB	75.5	75.4	75.45	0	.52541783	106	97	0	72	66	85	27.8									5.2	78	168	103	54	127
354	MUNTHOLIB ADJI PRAYITNO	SMA 2	negeri	1	16.34	1	92.3	170.2	115	16.2321	47.2	Normal	70	9.88042	64.8	Normal	1702	31862701	-0.47	2.61	2	98.3	OB	89.4	89.5	89.45	1	.52555817	124	115	0	76	70	76	33	2016-04-26	.218		.218	24.48	0	5.08	RI	4.4	84	131	84	39	103
231	THEOFILE OCTAVIO HAM IMBIRI	SMA 10	negeri	1	15.28	1	77.9	164	113	0.689024	53.2	Normal	65	0.396341	55.6	Normal	1.64	28963415	-0.80	2.30	2	97.1	OB	84.3	85.8	85.05	0	.51859756	122	113	0	71	65	93	30.5	2016-04-26	.308		.308	33.76	1	6.58	RI	5.1	79	200	135	49	145
23	LORENSIA SELLA ANTIKA L	SMA PL	swasta	1	15.45	2	72.8	149.9	127	20.4358	97	HT	85	13.6775	97	HT	1499	32398739	-1.79	2.59	2	97.8	OB	80.5	81.3	80.9	1	.53969313	136	127	0	91	85	105	31.5									5.2	92	163	109	36	140
346	HEXANANDA RIZKY SYIFA NABILA	SMA 2	negeri	2	17.05	2	79.4	151.1	119	18.9118	85	Normal	88	13.9852	98	HT	1511	34776957	-1.76	2.82	2	98	OB	93.5	93.5	93.5	1	.6187955	128	119	1	94	88	90	29.6									5.3	80	143	96	41	85
477	GAMALIEL YUAN NOVELIO PUTRA	SMA BOPKRI 2	swasta	1	15.25	1	109.9	178.1	151	20.3576	99.9	HT	98	13.2122	99.7	HT	1781	34647336	1.02	3.04	2	99.1	OB	112.2	112.4	112.3	1	.63054464	160	151	1	104	98	91	36.3	2016-04-20	.534		.534	54.93	1	12.61	RI	5.5	93	198	145	35	197
224	PUTU ALIT SUMANDHIKA	SMA 10	negeri	2	16.47	1	94	167.5	119	17.0933	64.4	Normal	65	9.33666	68.8	Normal	1675	33504121	-0.86	2.82	2	98.9	OB	98.5	98.5	98.5	1	.5880597	128	119	0	71	65	77	31.5	2016-04-20	.303		.303	21.44	0	4.66		5.2	88	178	117	59	98
30	CLARAMAY SANTOSO	SMA PL	swasta	1	15.99	2	67	145.7	126	20.8384	97	HT	81	13.3961	93	PreHT	1457	31561359	-2.48	2.43	2	97.1	OB	79.5	79	79.25	1	.54392588	135	126	0	87	81	96	29.2	30-Dec-16	.392		.392	26.36				5.2	93	161	101	47	104
447	ARIEF PUTRA ANANDA	SMA 2	swasta	1	16.35	1	81.2	166	101	0.608434	10.9	Normal	64	0.385542	47.2	Normal	1.6	29467267	-1.02	2.24	2	96.9	OB	93.3	93.4	93.35	1	.5623494	110	101	0	70	64	999	999									5.1	94	128	74	50	64
89	YOSSELEON ALFANUS IRAWAN	SMA PL	swasta	2	16.53	1	98.4	175	143	0.817143	99	HT	94	0.537143	99	HT	1.75	32130612	0.09	2.63	2	98.4	OB	108.5	108.5	108.5	1	.62	152	143	1	100	94	115	33.5	2016-04-20	.451	.432	.4415	30.06	1	6.61	RI	5.3	89	195	133	56	98
321	ALFAINA NAFISAH H	SMA 4	negeri	1	15.93	2	85.1	157.2	87	13.2965	2	Normal	68	10.3927	60	Normal	1572	34436934	-0.78	2.81	2	98.3	OB	91	91.3	91.15	1	.57983461	96	87	0	74	68	85	37									5.3	82	157	96	37	206
467	OKTOVIANUS CHEVIN BIRU	SMA BOPKRI 2	swasta	2	16.29	1	82.9	161.6	119	17.7281	72.6	Normal	58	8.6406	30.2	Normal	1616	31744743	-1.57	2.60	2	98.3	OB	92.2	92.4	92.3	1	.57116337	128	119	0	64	58	80	30.8	2016-04-28	.44		.44	46.49	1	9.41	RI	5	82	109	68	35	63
260	PRIMA ARI KUSUMA WARDANI	SMA 11	negeri	1	15.81	2	76.8	160	93	0.58125	5	Normal	58	0.3625	24	Normal	1.6	30	-0.35	2.21	2	96.2	OB	88	88	88	1	.55	102	93	0	64	58	87	28.9									5.1	83	146	92	47	97
[truncated: 50 more columns]
